# Supplementary material for: Adherence to a Traditional Mexican Diet Is Associated with Lower Hepatic Steatosis in US-Born Hispanics of Mexican Descent with Overweight or Obesity
Source: Nutrients. 2023 Dec 2;15(23):4997. doi: 10.3390/nu15234997 (PMC10708445; doi:10.3390/nu15234997)
Supplement: Supplementary file 1 [file nutrients-15-04997-s001.zip]

Archive with 1 entries (1 files):
- nutrients-2707862-supplementary.pdf
